# Supplementary material for: A New Species from the Canary Islands Increases the Diversity of the Red Algal Genus Pterocladiella in the Northeastern Atlantic
Source: Plants (Basel). 2023 Jan 16;12(2):416. doi: 10.3390/plants12020416 (PMC9866342; doi:10.3390/plants12020416)
Supplement: Supplementary file 1 [file plants-12-00416-s001.zip]

Archive with 1 entries (1 files):
- plants-2095211-supplementary.pdf
